# Supplementary material for: Dynamics of airflow in a short inhalation
Source: J R Soc Interface. 2015 Jan 6;12(102):20140880. doi: 10.1098/rsif.2014.0880 (PMC4277078; doi:10.1098/rsif.2014.0880)
Supplement: Surface definition [file rsif20140880supp1.gz]

Archive with 1 entries (1 files):
- Surface.stl
